# Supplementary material for: Comparative Analysis of Skeletal Muscle Transcriptional Signatures Associated With Aerobic Exercise Capacity or Response to Training in Humans and Rats
Source: Front Endocrinol (Lausanne). 2020 Oct 26;11:591476. doi: 10.3389/fendo.2020.591476 (PMC7649134; doi:10.3389/fendo.2020.591476)
Supplement: Supplementary file 2 [file Table_1.xlsx]

## Sheet: GO_slim_BP_HCR
Analysis Type:	PANTHER Overrepresentation Test (Released 20190711)
Annotation Version and Release Date:	PANTHER version 15 Released 2020-02-14
Analyzed List:	Client Text Box Input (Rattus norvegicus)
Reference List:	Rattus norvegicus (all genes in database)
Test Type:	FISHER
Correction:	BONFERRONI
Bonferroni count:	1
PANTHER GO-Slim Biological Process	Rattus norvegicus - REFLIST (21677)	Client Text Box Input (214)	Client Text Box Input (expected)	Client Text Box Input (over/under)	Fold Enrichment	raw P-value
developmental process (GO:0032502)	1147	21	11.32	+	1.85	8.23E-03
anatomical structure development (GO:0048856)	1014	18	10.01	+	1.80	2.12E-02
cell differentiation (GO:0030154)	718	15	7.09	+	2.12	6.48E-03
cellular developmental process (GO:0048869)	774	15	7.64	+	1.96	1.44E-02
anatomical structure morphogenesis (GO:0009653)	439	13	4.33	+	3.00	5.36E-04
anatomical structure formation involved in morphogenesis (GO:0048646)	103	10	1.02	+	9.83	1.67E-07
cell development (GO:0048468)	347	10	3.43	+	2.92	2.81E-03
cellular component morphogenesis (GO:0032989)	284	9	2.80	+	3.21	2.46E-03
muscle contraction (GO:0006936)	43	7	.42	+	16.49	5.41E-07
muscle system process (GO:0003012)	44	7	.43	+	16.12	6.22E-07
muscle cell differentiation (GO:0042692)	42	6	.41	+	14.47	7.09E-06
muscle structure development (GO:0061061)	52	6	.51	+	11.69	2.16E-05
circulatory system development (GO:0072359)	92	6	.91	+	6.61	4.06E-04
tissue development (GO:0009888)	179	6	1.77	+	3.40	9.85E-03
supramolecular fiber organization (GO:0097435)	232	6	2.29	+	2.62	2.99E-02
actin cytoskeleton organization (GO:0030036)	240	6	2.37	+	2.53	3.43E-02
actin filament-based process (GO:0030029)	248	6	2.45	+	2.45	3.91E-02
regulation of developmental process (GO:0050793)	264	6	2.61	+	2.30	5.00E-02
myofibril assembly (GO:0030239)	23	5	.23	+	22.02	6.97E-06
striated muscle contraction (GO:0006941)	25	5	.25	+	20.26	9.95E-06
cellular component assembly involved in morphogenesis (GO:0010927)	26	5	.26	+	19.48	1.18E-05
striated muscle cell development (GO:0055002)	31	5	.31	+	16.34	2.51E-05
muscle cell development (GO:0055001)	33	5	.33	+	15.35	3.29E-05
striated muscle cell differentiation (GO:0051146)	35	5	.35	+	14.47	4.24E-05
vasculature development (GO:0001944)	44	5	.43	+	11.51	1.14E-04
cardiovascular system development (GO:0072358)	45	5	.44	+	11.25	1.26E-04
actomyosin structure organization (GO:0031032)	51	5	.50	+	9.93	2.17E-04
sarcomere organization (GO:0045214)	9	4	.09	+	45.02	5.93E-06
skeletal muscle contraction (GO:0003009)	12	4	.12	+	33.76	1.47E-05
cardiac muscle contraction (GO:0060048)	17	4	.17	+	23.83	4.66E-05
heart contraction (GO:0060047)	22	4	.22	+	18.42	1.12E-04
heart process (GO:0003015)	23	4	.23	+	17.62	1.31E-04
angiogenesis (GO:0001525)	37	4	.37	+	10.95	6.77E-04
blood vessel morphogenesis (GO:0048514)	38	4	.38	+	10.66	7.43E-04
blood circulation (GO:0008015)	41	4	.40	+	9.88	9.67E-04
blood vessel development (GO:0001568)	41	4	.40	+	9.88	9.67E-04
circulatory system process (GO:0003013)	42	4	.41	+	9.65	1.05E-03
tube morphogenesis (GO:0035239)	53	4	.52	+	7.64	2.34E-03
negative regulation of multicellular organismal process (GO:0051241)	54	4	.53	+	7.50	2.49E-03
tube development (GO:0035295)	56	4	.55	+	7.24	2.82E-03
animal organ morphogenesis (GO:0009887)	101	4	1.00	+	4.01	1.97E-02
regulation of ion transport (GO:0043269)	103	4	1.02	+	3.93	2.10E-02
cell-substrate adhesion (GO:0031589)	43	3	.42	+	7.07	1.03E-02
regulation of transmembrane transporter activity (GO:0022898)	54	3	.53	+	5.63	1.83E-02
regulation of ion transmembrane transporter activity (GO:0032412)	54	3	.53	+	5.63	1.83E-02
regulation of transporter activity (GO:0032409)	54	3	.53	+	5.63	1.83E-02
regulation of cation transmembrane transport (GO:1904062)	56	3	.55	+	5.43	2.01E-02
cellular respiration (GO:0045333)	64	3	.63	+	4.75	2.79E-02
energy derivation by oxidation of organic compounds (GO:0015980)	75	3	.74	+	4.05	4.11E-02
regulation of ion transmembrane transport (GO:0034765)	76	3	.75	+	4.00	4.24E-02
regulation of transmembrane transport (GO:0034762)	79	3	.78	+	3.85	4.65E-02
endothelial cell differentiation (GO:0045446)	14	2	.14	+	14.47	1.04E-02
cell-matrix adhesion (GO:0007160)	20	2	.20	+	10.13	1.93E-02
circadian rhythm (GO:0007623)	24	2	.24	+	8.44	2.65E-02
rhythmic process (GO:0048511)	25	2	.25	+	8.10	2.84E-02
response to light stimulus (GO:0009416)	26	2	.26	+	7.79	3.04E-02
muscle tissue development (GO:0060537)	26	2	.26	+	7.79	3.04E-02
response to oxidative stress (GO:0006979)	28	2	.28	+	7.24	3.46E-02
head development (GO:0060322)	30	2	.30	+	6.75	3.89E-02
brain development (GO:0007420)	30	2	.30	+	6.75	3.89E-02
response to calcium ion (GO:0051592)	32	2	.32	+	6.33	4.35E-02
sensory perception of sweet taste (GO:0050916)	2	1	.02	+	50.65	2.90E-02
mitochondrial respiratory chain complex III assembly (GO:0034551)	3	1	.03	+	33.76	3.85E-02
lymph vessel development (GO:0001945)	3	1	.03	+	33.76	3.85E-02
folic acid-containing compound biosynthetic process (GO:0009396)	4	1	.04	+	25.32	4.79E-02
glutamate metabolic process (GO:0006536)	4	1	.04	+	25.32	4.79E-02
Unclassified (UNCLASSIFIED)	12357	116	121.99	-	.95	0.00E00
protein metabolic process (GO:0019538)	2097	12	20.70	-	.58	4.69E-02

## Sheet: GO_slim_BP_LCR
Analysis Type:	PANTHER Overrepresentation Test (Released 20190711)
Annotation Version and Release Date:	PANTHER version 15 Released 2020-02-14
Analyzed List:	Client Text Box Input (Rattus norvegicus)
Reference List:	Rattus norvegicus (all genes in database)
Test Type:	FISHER
Correction:	BONFERRONI
Bonferroni count:	1
PANTHER GO-Slim Biological Process	Rattus norvegicus - REFLIST (21677)	Client Text Box Input (90)	Client Text Box Input (expected)	Client Text Box Input (over/under)	Fold Enrichment	raw P-value	Log10pvalue
immune system process (GO:0002376)	599	7	2.49	+	2.81	0.0128	1.89279
cellular response to organic substance (GO:0071310)	429	6	1.78	+	3.37	0.00936	2.02872
response to organic substance (GO:0010033)	499	6	2.07	+	2.9	0.0183	1.73755
cellular response to chemical stimulus (GO:0070887)	574	6	2.38	+	2.52	0.0331	1.48017
microtubule cytoskeleton organization (GO:0000226)	282	5	1.17	+	4.27	0.0068	2.16749
defense response (GO:0006952)	329	5	1.37	+	3.66	0.0126	1.89963
microtubule-based process (GO:0007017)	382	5	1.59	+	3.15	0.0222	1.65365
cellular response to cytokine stimulus (GO:0071345)	116	4	.48	+	8.31	0.00156	2.80688
response to cytokine (GO:0034097)	133	4	.55	+	7.24	0.00253	2.59688
response to external biotic stimulus (GO:0043207)	282	4	1.17	+	3.42	0.0309	1.51004
response to other organism (GO:0051707)	282	4	1.17	+	3.42	0.0309	1.51004
response to biotic stimulus (GO:0009607)	283	4	1.17	+	3.4	0.0313	1.50446
plasma membrane bounded cell projection organization (GO:0120036)	327	4	1.36	+	2.95	0.0485	1.31426
cytoskeleton-dependent intracellular transport (GO:0030705)	153	3	.64	+	4.72	0.027	1.56864
cellular response to oxygen-containing compound (GO:1901701)	158	3	.66	+	4.57	0.0292	1.53462
response to oxygen-containing compound (GO:1901700)	195	3	.81	+	3.71	0.049	1.3098
cellular response to insulin stimulus (GO:0032869)	34	2	.14	+	14.17	0.00972	2.01233
response to insulin (GO:0032868)	35	2	.15	+	13.76	0.0102	1.9914
cellular response to peptide (GO:1901653)	46	2	.19	+	10.47	0.0169	1.77211
cellular response to peptide hormone stimulus (GO:0071375)	46	2	.19	+	10.47	0.0169	1.77211
skeletal system development (GO:0001501)	50	2	.21	+	9.63	0.0196	1.70774
inorganic anion transport (GO:0015698)	50	2	.21	+	9.63	0.0196	1.70774
response to peptide hormone (GO:0043434)	55	2	.23	+	8.76	0.0233	1.63264
response to peptide (GO:1901652)	55	2	.23	+	8.76	0.0233	1.63264
phosphatidylinositol metabolic process (GO:0046488)	67	2	.28	+	7.19	0.0332	1.47886
cellular response to organonitrogen compound (GO:0071417)	80	2	.33	+	6.02	0.0454	1.34294
succinate transport (GO:0015744)	4	1	.02	+	60.21	0.0205	1.68825
sulfate transport (GO:0008272)	4	1	.02	+	60.21	0.0205	1.68825
succinate transmembrane transport (GO:0071422)	4	1	.02	+	60.21	0.0205	1.68825
production of miRNAs involved in gene silencing by miRNA (GO:0035196)	5	1	.02	+	48.17	0.0246	1.60906
negative regulation of Notch signaling pathway (GO:0045746)	8	1	.03	+	30.11	0.0366	1.43652
C4-dicarboxylate transport (GO:0015740)	8	1	.03	+	30.11	0.0366	1.43652
retina development in camera-type eye (GO:0060041)	8	1	.03	+	30.11	0.0366	1.43652
nuclear-transcribed mRNA catabolic process, nonsense-mediated decay (GO:0000184)	9	1	.04	+	26.76	0.0406	1.39147
cilium movement involved in cell motility (GO:0060294)	10	1	.04	+	24.09	0.0446	1.35067
dicarboxylic acid transport (GO:0006835)	10	1	.04	+	24.09	0.0446	1.35067
Unclassified (UNCLASSIFIED)	12357	49	51.30	-	0.96	0	#NUM!

## Sheet: Hierarchy_Slim_BP_LCR
Analysis Type:	PANTHER Overrepresentation Test (Released 20190711)
Annotation Version and Release Date:	PANTHER version 15 Released 2020-02-14
Analyzed List:	Client Text Box Input (Rattus norvegicus)
Reference List:	Rattus norvegicus (all genes in database)
Test Type:	FISHER
Correction:	BONFERRONI
Bonferroni count:	1
PANTHER GO-Slim Biological Process - Hierarchical *	Rattus norvegicus - REFLIST (21677)	Client Text Box Input (90)	Client Text Box Input (expected)	Client Text Box Input (over/under)	Fold Enrichment	raw P-value	log10 p value
cellular response to cytokine stimulus (GO:0071345)	116	4	.48	+	8.31	0.00156	2.80688
microtubule cytoskeleton organization (GO:0000226)	282	5	1.17	+	4.27	0.0068	2.16749
defense response (GO:0006952)	329	5	1.37	+	3.66	0.0126	1.89963
immune system process (GO:0002376)	599	7	2.49	+	2.81	0.0128	1.89279
response to other organism (GO:0051707)	282	4	1.17	+	3.42	0.0309	1.51004
plasma membrane bounded cell projection organization (GO:0120036)	327	4	1.36	+	2.95	0.0485	1.31426
cytoskeleton-dependent intracellular transport (GO:0030705)	153	3	.64	+	4.72	0.027	1.56864
cellular response to insulin stimulus (GO:0032869)	34	2	.14	+	14.17	0.00972	2.01233
skeletal system development (GO:0001501)	50	2	.21	+	9.63	0.0196	1.70774
phosphatidylinositol metabolic process (GO:0046488)	67	2	.28	+	7.19	0.0332	1.47886
sulfate transport (GO:0008272)	4	1	.02	+	60.21	0.0205	1.68825
succinate transmembrane transport (GO:0071422)	4	1	.02	+	60.21	0.0205	1.68825
production of miRNAs involved in gene silencing by miRNA (GO:0035196)	5	1	.02	+	48.17	0.0246	1.60906
negative regulation of Notch signaling pathway (GO:0045746)	8	1	.03	+	30.11	0.0366	1.43652
retina development in camera-type eye (GO:0060041)	8	1	.03	+	30.11	0.0366	1.43652
nuclear-transcribed mRNA catabolic process, nonsense-mediated decay (GO:0000184)	9	1	.04	+	26.76	0.0406	1.39147
cilium movement involved in cell motility (GO:0060294)	10	1	.04	+	24.09	0.0446	1.35067

## Sheet: Hierarchy_Slim_BP_HCR
Analysis Type:	PANTHER Overrepresentation Test (Released 20190711)
Annotation Version and Release Date:	PANTHER version 15 Released 2020-02-14
Analyzed List:	Client Text Box Input (Rattus norvegicus)
Reference List:	Rattus norvegicus (all genes in database)
Test Type:	FISHER
Correction:	BONFERRONI
Bonferroni count:	1
PANTHER GO-Slim Biological Process - Hierarchical*	Rattus norvegicus - REFLIST (21677)	Client Text Box Input (214)	Client Text Box Input (expected)	Client Text Box Input (over/under)	Fold Enrichment	raw P-value	log10 p value
sarcomere organization (GO:0045214)	9	4	.09	+	45.02	5.93e-06	5.22695
skeletal muscle contraction (GO:0003009)	12	4	.12	+	33.76	1.47e-05	4.83268
cardiac muscle contraction (GO:0060048)	17	4	.17	+	23.83	4.66e-05	4.33161
angiogenesis (GO:0001525)	37	4	.37	+	10.95	0.000677	3.16941
regulation of developmental process (GO:0050793)	264	6	2.61	+	2.30	0.05	1.30103
negative regulation of multicellular organismal process (GO:0051241)	54	4	.53	+	7.50	0.00249	2.6038
animal organ morphogenesis (GO:0009887)	101	4	1.00	+	4.01	0.0197	1.70553
regulation of transmembrane transporter activity (GO:0022898)	54	3	.53	+	5.63	0.0183	1.73755
regulation of cation transmembrane transport (GO:1904062)	56	3	.55	+	5.43	0.0201	1.6968
cellular respiration (GO:0045333)	64	3	.63	+	4.75	0.0279	1.5544
endothelial cell differentiation (GO:0045446)	14	2	.14	+	14.47	0.0104	1.98297
cell-matrix adhesion (GO:0007160)	20	2	.20	+	10.13	0.0193	1.71444
circadian rhythm (GO:0007623)	24	2	.24	+	8.44	0.0265	1.57675
response to light stimulus (GO:0009416)	26	2	.26	+	7.79	0.0304	1.51713
muscle tissue development (GO:0060537)	26	2	.26	+	7.79	0.0304	1.51713
response to oxidative stress (GO:0006979)	28	2	.28	+	7.24	0.0346	1.46092
brain development (GO:0007420)	30	2	.30	+	6.75	0.0389	1.41005
response to calcium ion (GO:0051592)	32	2	.32	+	6.33	0.0435	1.36151
sensory perception of sweet taste (GO:0050916)	2	1	.02	+	50.65	0.029	1.5376
mitochondrial respiratory chain complex III assembly (GO:0034551)	3	1	.03	+	33.76	0.0385	1.41454
lymph vessel development (GO:0001945)	3	1	.03	+	33.76	0.0385	1.41454
folic acid-containing compound biosynthetic process (GO:0009396)	4	1	.04	+	25.32	0.0479	1.31966
glutamate metabolic process (GO:0006536)	4	1	.04	+	25.32	0.0479	1.31966

## Sheet: GO_Slim_BP_HRTT
Analysis Type:	PANTHER Overrepresentation Test (Released 20190711)
Annotation Version and Release Date:	PANTHER version 15 Released 2020-02-14
Analyzed List:	Client Text Box Input (Rattus norvegicus)
Reference List:	Rattus norvegicus (all genes in database)
Test Type:	FISHER
Correction:	BONFERRONI
Bonferroni count:	1
PANTHER GO-Slim Biological Process	Rattus norvegicus - REFLIST (21677)	Client Text Box Input (214)	Client Text Box Input (expected)	Fold Enrichment	raw P-value
regulation of smooth muscle contraction	3	2	.01	> 100	5.59E-05
regulation of muscle contraction	8	2	.02	> 100	2.50E-04
regulation of muscle system process	8	2	.02	> 100	2.50E-04
regulation of system process	35	2	.08	23.82	3.55E-03
regulation of multicellular organismal process	283	3	.68	4.42	3.11E-02
smooth muscle contraction	5	2	.01	> 100	1.17E-04
muscle contraction	43	2	.10	19.39	5.21E-03
muscle system process	44	2	.11	18.95	5.44E-03
multicellular organismal process	1324	7	3.18	2.20	3.83E-02
positive regulation of blood pressure	6	2	.01	> 100	1.56E-04
regulation of blood pressure	15	2	.04	55.58	7.47E-04
blood circulation	41	2	.10	20.33	4.76E-03
circulatory system process	42	2	.10	19.85	4.98E-03
regulation of systemic arterial blood pressure	10	2	.02	83.37	3.65E-04
synaptic transmission, cholinergic	6	1	.01	69.48	1.66E-02
protein localization to cell surface	6	1	.01	69.48	1.66E-02
DNA replication-independent nucleosome organization	7	1	.02	59.55	1.90E-02
skeletal muscle tissue development	8	1	.02	52.11	2.13E-02
skeletal muscle organ development	9	1	.02	46.32	2.37E-02
muscle organ development	13	1	.03	32.07	3.30E-02
multicellular organism development	822	5	1.97	2.54	4.71E-02
cell-cell fusion	8	1	.02	52.11	2.13E-02
histone exchange	9	1	.02	46.32	2.37E-02
plasma membrane fusion	11	1	.03	37.90	2.83E-02
pseudouridine synthesis	13	1	.03	32.07	3.30E-02
muscle fiber development	13	1	.03	32.07	3.30E-02
establishment of mitotic spindle orientation	17	1	.04	24.52	4.22E-02
establishment of mitotic spindle localization	18	1	.04	23.16	4.45E-02
establishment of spindle orientation	19	1	.05	21.94	4.68E-02
nuclear migration	18	1	.04	23.16	4.45E-02
nucleus localization	18	1	.04	23.16	4.45E-02
epidermal growth factor receptor signaling pathway	19	1	.05	21.94	4.68E-02
ERBB signaling pathway	20	1	.05	20.84	4.91E-02
transmembrane receptor protein tyrosine kinase signaling pathway	124	2	.30	6.72	3.66E-02
phospholipase C-activating G protein-coupled receptor signaling pathway	42	2	.10	19.85	4.98E-03
activation of phospholipase C activity	43	2	.10	19.39	5.21E-03
positive regulation of phospholipase C activity	43	2	.10	19.39	5.21E-03
positive regulation of phospholipase activity	43	2	.10	19.39	5.21E-03
regulation of phospholipase activity	45	2	.11	18.53	5.67E-03
regulation of lipase activity	49	2	.12	17.01	6.64E-03
positive regulation of lipase activity	46	2	.11	18.12	5.91E-03
regulation of phospholipase C activity	43	2	.10	19.39	5.21E-03
activation of adenylate cyclase activity	71	3	.17	17.61	7.43E-04
adenylate cyclase-activating G protein-coupled receptor signaling pathway	71	3	.17	17.61	7.43E-04
cAMP-mediated signaling	114	3	.27	10.97	2.77E-03
cyclic-nucleotide-mediated signaling	147	3	.35	8.51	5.56E-03
second-messenger-mediated signaling	229	3	.55	5.46	1.81E-02
adenylate cyclase-modulating G protein-coupled receptor signaling pathway	106	3	.25	11.80	2.27E-03
G protein-coupled receptor signaling pathway, coupled to cyclic nucleotide second messenger	133	3	.32	9.40	4.24E-03
inositol phosphate-mediated signaling	52	2	.12	16.03	7.42E-03
regulation of adenylate cyclase activity	109	3	.26	11.47	2.45E-03
regulation of cyclase activity	112	3	.27	11.17	2.64E-03
regulation of lyase activity	112	3	.27	11.17	2.64E-03
regulation of cAMP-mediated signaling	114	3	.27	10.97	2.77E-03
regulation of intracellular signal transduction	365	4	.88	4.57	1.17E-02
regulation of anatomical structure size	117	3	.28	10.69	2.98E-03
positive regulation of multicellular organismal process	136	3	.33	9.20	4.50E-03
positive regulation of cytosolic calcium ion concentration	101	2	.24	8.25	2.53E-02
regulation of cytosolic calcium ion concentration	120	2	.29	6.95	3.45E-02
cellular cation homeostasis	248	3	.59	5.04	2.22E-02
cellular ion homeostasis	251	3	.60	4.98	2.29E-02
cellular chemical homeostasis	261	3	.63	4.79	2.53E-02
chemical homeostasis	338	3	.81	3.70	4.82E-02
cellular homeostasis	280	3	.67	4.47	3.02E-02
ion homeostasis	277	3	.66	4.51	2.94E-02
cation homeostasis	269	3	.65	4.65	2.73E-02
inorganic ion homeostasis	271	3	.65	4.61	2.78E-02
metal ion homeostasis	237	3	.57	5.28	1.98E-02
cellular metal ion homeostasis	217	3	.52	5.76	1.57E-02
anatomical structure formation involved in morphogenesis	103	2	.25	8.09	2.62E-02
anatomical structure morphogenesis	439	4	1.05	3.80	2.14E-02
potassium ion transmembrane transport	116	2	.28	7.19	3.25E-02
potassium ion transport	120	2	.29	6.95	3.45E-02
metal ion transport	285	3	.68	4.39	3.16E-02
Unclassified	12357	26	29.64	.88	0.00E00
organonitrogen compound metabolic process	2522	1	6.05	.17	2.70E-02

## Sheet: GO_Slim_BP_LRTT
Analysis Type:	PANTHER Overrepresentation Test (Released 20190711)
Annotation Version and Release Date:	PANTHER version 15 Released 2020-02-14
Analyzed List:	Client Text Box Input (Rattus norvegicus)
Reference List:	Rattus norvegicus (all genes in database)
Test Type:	FISHER
Correction:	BONFERRONI
Bonferroni count:	1
PANTHER GO-Slim Biological Process	Rattus norvegicus - REFLIST (21677)	Client Text Box Input (214)	Client Text Box Input (expected)	Fold Enrichment	P-value
circadian regulation of gene expression	6	3	.05	57.35	5.14E-05
circadian rhythm	24	3	.21	14.34	1.60E-03
rhythmic process	25	3	.22	13.76	1.78E-03
branched-chain amino acid biosynthetic process	2	1	.02	57.35	2.57E-02
carboxylic acid metabolic process	331	7	2.89	2.43	2.80E-02
oxoacid metabolic process	343	7	2.99	2.34	3.29E-02
organic acid metabolic process	353	7	3.08	2.27	3.74E-02
small molecule metabolic process	598	13	5.21	2.49	2.61E-03
carboxylic acid biosynthetic process	85	3	.74	4.05	4.09E-02
organic acid biosynthetic process	85	3	.74	4.05	4.09E-02
small molecule biosynthetic process	161	5	1.40	3.56	1.48E-02
regulation of reactive oxygen species metabolic process	3	1	.03	38.23	3.41E-02
unsaturated fatty acid biosynthetic process	8	2	.07	28.67	3.20E-03
unsaturated fatty acid metabolic process	43	3	.37	8.00	7.34E-03
fatty acid metabolic process	120	4	1.05	3.82	2.27E-02
cellular lipid metabolic process	317	10	2.76	3.62	5.81E-04
lipid metabolic process	397	11	3.46	3.18	8.83E-04
fatty acid biosynthetic process	34	2	.30	6.75	3.86E-02
lipid biosynthetic process	145	5	1.26	3.95	9.89E-03
monocarboxylic acid biosynthetic process	38	2	.33	6.04	4.68E-02
non-canonical Wnt signaling pathway	20	2	.17	11.47	1.53E-02
Wnt signaling pathway	103	4	.90	4.45	1.40E-02
cell-cell signaling by wnt	104	4	.91	4.41	1.44E-02
cell surface receptor signaling pathway involved in cell-cell signaling	113	4	.99	4.06	1.88E-02
cell surface receptor signaling pathway	767	13	6.69	1.94	2.65E-02
proton transmembrane transport	56	5	.49	10.24	1.84E-04
monovalent inorganic cation transport	209	7	1.82	3.84	2.80E-03
cation transport	401	10	3.50	2.86	3.16E-03
ion transport	611	13	5.33	2.44	3.13E-03
inorganic cation transmembrane transport	275	8	2.40	3.34	3.31E-03
cation transmembrane transport	304	8	2.65	3.02	5.91E-03
ion transmembrane transport	398	10	3.47	2.88	3.00E-03
transmembrane transport	484	10	4.22	2.37	1.10E-02
inorganic ion transmembrane transport	306	9	2.67	3.37	1.74E-03
angiogenesis	37	3	.32	9.30	4.96E-03
anatomical structure formation involved in morphogenesis	103	4	.90	4.45	1.40E-02
anatomical structure morphogenesis	439	9	3.83	2.35	1.63E-02
blood vessel morphogenesis	38	3	.33	9.05	5.32E-03
tube morphogenesis	53	4	.46	8.66	1.49E-03
tube development	56	4	.49	8.19	1.81E-03
multicellular organism development	822	14	7.17	1.95	1.93E-02
blood vessel development	41	3	.36	8.39	6.49E-03
vasculature development	44	3	.38	7.82	7.80E-03
system development	722	14	6.30	2.22	6.42E-03
cardiovascular system development	45	3	.39	7.65	8.26E-03
circulatory system development	92	4	.80	4.99	9.69E-03
negative regulation of canonical Wnt signaling pathway	26	2	.23	8.82	2.42E-02
negative regulation of Wnt signaling pathway	34	2	.30	6.75	3.86E-02
negative regulation of biological process	1005	16	8.76	1.83	2.21E-02
negative regulation of cellular process	892	15	7.78	1.93	1.54E-02
response to light stimulus	26	2	.23	8.82	2.42E-02
aerobic respiration	44	3	.38	7.82	7.80E-03
cellular respiration	64	4	.56	7.17	2.86E-03
energy derivation by oxidation of organic compounds	75	4	.65	6.12	4.91E-03
generation of precursor metabolites and energy	111	4	.97	4.13	1.78E-02
oxidation-reduction process	220	8	1.92	4.17	8.55E-04
chaperone-mediated protein folding	30	2	.26	7.65	3.11E-02
T cell mediated immunity	31	2	.27	7.40	3.29E-02
cellular response to unfolded protein	33	2	.29	6.95	3.67E-02
response to unfolded protein	33	2	.29	6.95	3.67E-02
positive regulation of adaptive immune response	35	2	.31	6.55	4.06E-02
response to acid chemical	36	2	.31	6.37	4.26E-02
respiratory electron transport chain	37	2	.32	6.20	4.47E-02
electron transport chain	37	2	.32	6.20	4.47E-02
organophosphate catabolic process	37	2	.32	6.20	4.47E-02
organophosphate metabolic process	325	8	2.83	2.82	8.60E-03
epithelial cell differentiation	37	2	.32	6.20	4.47E-02
epithelium development	68	3	.59	5.06	2.36E-02
tissue development	179	6	1.56	3.84	5.52E-03
regulation of microtubule cytoskeleton organization	38	2	.33	6.04	4.68E-02
glycerophospholipid biosynthetic process	38	2	.33	6.04	4.68E-02
phospholipid metabolic process	112	4	.98	4.10	1.83E-02
organophosphate biosynthetic process	185	5	1.61	3.10	2.49E-02
glycerophospholipid metabolic process	90	3	.78	3.82	4.69E-02
canonical Wnt signaling pathway	66	3	.58	5.21	2.20E-02
alcohol metabolic process	73	3	.64	4.71	2.82E-02
alpha-amino acid metabolic process	76	3	.66	4.53	3.11E-02
purine ribonucleotide biosynthetic process	84	3	.73	4.10	3.97E-02
ribonucleotide biosynthetic process	88	3	.77	3.91	4.44E-02
ribonucleotide metabolic process	142	4	1.24	3.23	3.81E-02
ribose phosphate metabolic process	151	4	1.32	3.04	4.58E-02
purine ribonucleotide metabolic process	137	4	1.19	3.35	3.42E-02
purine nucleotide metabolic process	146	4	1.27	3.14	4.14E-02
purine nucleotide biosynthetic process	92	3	.80	3.74	4.94E-02
dephosphorylation	84	3	.73	4.10	3.97E-02
lipid catabolic process	89	3	.78	3.87	4.56E-02
negative regulation of transcription, DNA-templated	292	8	2.55	3.14	4.69E-03
negative regulation of nucleic acid-templated transcription	292	8	2.55	3.14	4.69E-03
negative regulation of RNA biosynthetic process	292	8	2.55	3.14	4.69E-03
negative regulation of RNA metabolic process	304	8	2.65	3.02	5.91E-03
negative regulation of metabolic process	567	10	4.94	2.02	3.51E-02
negative regulation of nucleobase-containing compound metabolic process	322	8	2.81	2.85	8.17E-03
negative regulation of nitrogen compound metabolic process	477	9	4.16	2.16	3.99E-02
negative regulation of cellular metabolic process	497	10	4.33	2.31	1.30E-02
negative regulation of cellular biosynthetic process	340	8	2.96	2.70	1.10E-02
negative regulation of biosynthetic process	340	8	2.96	2.70	1.10E-02
negative regulation of macromolecule biosynthetic process	332	8	2.89	2.76	9.68E-03
negative regulation of gene expression	394	8	3.44	2.33	2.40E-02
negative regulation of cellular macromolecule biosynthetic process	332	8	2.89	2.76	9.68E-03
cell morphogenesis involved in differentiation	183	5	1.60	3.13	2.39E-02
cell development	347	8	3.03	2.64	1.23E-02
Unclassified	12357	104	107.74	.97	0.00E00
organelle organization	1757	7	15.32	.46	2.22E-02
cellular component biogenesis	969	2	8.45	.24	1.91E-02
cellular protein modification process	1132	2	9.87	.20	4.65E-03
protein modification process	1132	2	9.87	.20	4.65E-03
macromolecule modification	1229	2	10.72	.19	2.28E-03
macromolecule metabolic process	3872	21	33.76	.62	1.65E-02
protein metabolic process	2097	6	18.28	.33	1.12E-03
cellular protein metabolic process	1792	5	15.62	.32	3.02E-03
establishment of localization in cell	754	1	6.57	.15	2.43E-02

## Sheet: Hierarchy_Go Slim _BP_HRTT
Analysis Type:	PANTHER Overrepresentation Test (Released 20190711)
Annotation Version and Release Date:	PANTHER version 15 Released 2020-02-14
Analyzed List:	Client Text Box Input (Rattus norvegicus)
Reference List:	Rattus norvegicus (all genes in database)
Test Type:	FISHER
Correction:	BONFERRONI
Bonferroni count:	1
PANTHER GO-Slim Biological Process - Hierarchical*	Rattus norvegicus - REFLIST (21677)	Client Text Box Input (214)	Client Text Box Input (expected)	Fold Enrichment	raw P-value	log10 p value
activation of adenylate cyclase activity	71	3	.17	17.61	0.000743	3.12901
adenylate cyclase-activating G protein-coupled receptor signaling pathway	71	3	.17	17.61	0.000743	3.12901
regulation of adenylate cyclase activity	109	3	.26	11.47	0.00245	2.61083
regulation of anatomical structure size	117	3	.28	10.69	0.00298	2.52578
positive regulation of multicellular organismal process	136	3	.33	9.2	0.0045	2.34679
regulation of smooth muscle contraction	3	2	.01	> 100	5.59e-05	4.25259
smooth muscle contraction	5	2	.01	> 100	0.000117	3.93181
positive regulation of blood pressure	6	2	.01	> 100	0.000156	3.80688
regulation of systemic arterial blood pressure	10	2	.02	83.37	0.000365	3.43771
phospholipase C-activating G protein-coupled receptor signaling pathway	42	2	.10	19.85	0.00498	2.30277
activation of phospholipase C activity	43	2	.10	19.39	0.00521	2.28316
inositol phosphate-mediated signaling	52	2	.12	16.03	0.00742	2.1296
positive regulation of cytosolic calcium ion concentration	101	2	.24	8.25	0.0253	1.59688
synaptic transmission, cholinergic	6	1	.01	69.48	0.0166	1.77989
protein localization to cell surface	6	1	.01	69.48	0.0166	1.77989
DNA replication-independent nucleosome organization	7	1	.02	59.55	0.019	1.72125
skeletal muscle tissue development	8	1	.02	52.11	0.0213	1.67162
cell-cell fusion	8	1	.02	52.11	0.0213	1.67162
histone exchange	9	1	.02	46.32	0.0237	1.62525
plasma membrane fusion	11	1	.03	37.9	0.0283	1.54821
pseudouridine synthesis	13	1	.03	32.07	0.033	1.48149
muscle fiber development	13	1	.03	32.07	0.033	1.48149
establishment of mitotic spindle orientation	17	1	.04	24.52	0.0422	1.37469
epidermal growth factor receptor signaling pathway	19	1	.05	21.94	0.0468	1.32975

## Sheet: Hierarchy_GO_Slim_BP_LRTT
Analysis Type:	PANTHER Overrepresentation Test (Released 20190711)
Annotation Version and Release Date:	PANTHER version 15 Released 2020-02-14
Analyzed List:	Client Text Box Input (Rattus norvegicus)
Reference List:	Rattus norvegicus (all genes in database)
Test Type:	FISHER
Correction:	BONFERRONI
Bonferroni count:	1
PANTHER GO-Slim Biological Process - Hierarchical*	Rattus norvegicus - REFLIST (21677)	Client Text Box Input (214)	Client Text Box Input (expected)	Fold Enrichment	raw P-value	log10 p value
circadian regulation of gene expression	6	3	0.05	57.35	5.14e-05	4.28904
proton transmembrane transport	56	5	0.49	10.24	0.000184	3.73518
unsaturated fatty acid biosynthetic process	8	2	0.07	28.67	0.0032	2.49485
negative regulation of transcription, DNA-templated	292	8	2.55	3.14	0.00469	2.32883
angiogenesis	37	3	0.32	9.3	0.00496	2.30452
aerobic respiration	44	3	0.38	7.82	0.0078	2.10791
non-canonical Wnt signaling pathway	20	2	0.17	11.47	0.0153	1.81531
canonical Wnt signaling pathway	66	3	0.58	5.21	0.022	1.65758
negative regulation of canonical Wnt signaling pathway	26	2	0.23	8.82	0.0242	1.61618
response to light stimulus	26	2	0.23	8.82	0.0242	1.61618
branched-chain amino acid biosynthetic process	2	1	0.02	57.35	0.0257	1.59007
alcohol metabolic process	73	3	0.64	4.71	0.0282	1.54975
chaperone-mediated protein folding	30	2	0.26	7.65	0.0311	1.50724
alpha-amino acid metabolic process	76	3	0.66	4.53	0.0311	1.50724
T cell mediated immunity	31	2	0.27	7.4	0.0329	1.4828
regulation of reactive oxygen species metabolic process	3	1	0.03	38.23	0.0341	1.46725
cellular response to unfolded protein	33	2	0.29	6.95	0.0367	1.43533
purine ribonucleotide biosynthetic process	84	3	0.73	4.1	0.0397	1.40121
dephosphorylation	84	3	0.73	4.1	0.0397	1.40121
positive regulation of adaptive immune response	35	2	0.31	6.55	0.0406	1.39147
response to acid chemical	36	2	0.31	6.37	0.0426	1.37059
respiratory electron transport chain	37	2	0.32	6.2	0.0447	1.34969
organophosphate catabolic process	37	2	0.32	6.2	0.0447	1.34969
epithelial cell differentiation	37	2	0.32	6.2	0.0447	1.34969
lipid catabolic process	89	3	0.78	3.87	0.0456	1.34104
regulation of microtubule cytoskeleton organization	38	2	0.33	6.04	0.0468	1.32975
glycerophospholipid biosynthetic process	38	2	0.33	6.04	0.0468	1.32975
Unclassified	12357	104	107.74	.97	0	#NUM!
organelle organization	1757	7	15.32	.46	0.0222	1.65365
cellular component biogenesis	969	2	8.45	.24	0.0191	1.71897
cellular protein modification process	1132	2	9.87	.20	0.00465	2.33255
establishment of localization in cell	754	1	6.57	.15	0.0243	1.61439

## Sheet: 2F_HCR_LCR_only
LRTT_HRTT and LCR_HCR venn comparison _ LCR_HCR only fraction.
Analysis Type:	PANTHER Overrepresentation Test (Released 20190711)
Annotation Version and Release Date:	PANTHER version 15.0 Released 2020-02-14
Analyzed List:	Client Text Box Input (Rattus norvegicus)
Reference List:	Rattus norvegicus (all genes in database)
Test Type:	FISHER
Correction:	BONFERRONI
Bonferroni count:	1
PANTHER GO-Slim Biological Process	Rattus norvegicus - REFLIST (21677)	Client Text Box Input (324)	Client Text Box Input (expected)	Client Text Box Input (over/under)	Client Text Box Input (fold Enrichment)	P-value	_log10 p value
sensory perception of sweet taste (GO:0050916)	2	1	.03	+	33.45	0.0435	1.36151
sarcomere organization (GO:0045214)	9	4	.13	+	29.74	2.97e-05	4.52724
skeletal muscle contraction (GO:0003009)	12	4	.18	+	22.3	7.31e-05	4.13608
cardiac muscle contraction (GO:0060048)	17	5	.25	+	19.68	1.44e-05	4.84164
negative regulation of protein catabolic process (GO:0042177)	7	2	.10	+	19.12	0.00727	2.13847
activation of MAPKK activity (GO:0000186)	7	2	.10	+	19.12	0.00727	2.13847
striated muscle contraction (GO:0006941)	25	6	.37	+	16.06	5.26e-06	5.27901
heart contraction (GO:0060047)	22	5	.33	+	15.21	4.15e-05	4.38195
heart process (GO:0003015)	23	5	.34	+	14.54	5e-05	4.30103
myofibril assembly (GO:0030239)	23	4	.34	+	11.64	0.00062	3.20761
muscle contraction (GO:0006936)	43	7	.64	+	10.89	8.17e-06	5.08778
muscle system process (GO:0003012)	44	7	.66	+	10.64	9.35e-06	5.02919
cellular component assembly involved in morphogenesis (GO:0010927)	26	4	.39	+	10.29	0.000935	3.02919
striated muscle cell development (GO:0055002)	31	4	.46	+	8.63	0.00169	2.77211
very long-chain fatty acid metabolic process (GO:0000038)	16	2	.24	+	8.36	0.0283	1.54821
regulation of calcium ion transport (GO:0051924)	24	3	.36	+	8.36	0.00712	2.14752
blood circulation (GO:0008015)	41	5	.61	+	8.16	0.000561	3.25104
muscle cell development (GO:0055001)	33	4	.49	+	8.11	0.00208	2.68194
muscle cell differentiation (GO:0042692)	42	5	.63	+	7.96	0.000621	3.20691
circulatory system process (GO:0003013)	42	5	.63	+	7.96	0.000621	3.20691
muscle structure development (GO:0061061)	52	6	.78	+	7.72	0.000207	3.68403
striated muscle cell differentiation (GO:0051146)	35	4	.52	+	7.65	0.00253	2.59688
regulation of Notch signaling pathway (GO:0008593)	18	2	.27	+	7.43	0.0345	1.46218
SCF-dependent proteasomal ubiquitin-dependent protein catabolic process (GO:0031146)	36	4	.54	+	7.43	0.00278	2.55596
negative regulation of cellular catabolic process (GO:0031330)	18	2	.27	+	7.43	0.0345	1.46218
negative regulation of catabolic process (GO:0009895)	20	2	.30	+	6.69	0.0411	1.38616
regulation of metal ion transport (GO:0010959)	51	5	.76	+	6.56	0.00139	2.85699
glutamate receptor signaling pathway (GO:0007215)	32	3	.48	+	6.27	0.0146	1.83565
embryo development ending in birth or egg hatching (GO:0009792)	22	2	.33	+	6.08	0.0482	1.31695
activation of MAPK activity (GO:0000187)	33	3	.49	+	6.08	0.0158	1.80134
chordate embryonic development (GO:0043009)	22	2	.33	+	6.08	0.0482	1.31695
actomyosin structure organization (GO:0031032)	51	4	.76	+	5.25	0.00873	2.05899
positive regulation of MAP kinase activity (GO:0043406)	40	3	.60	+	5.02	0.0253	1.59688
regulation of cation transmembrane transport (GO:1904062)	56	4	.84	+	4.78	0.0118	1.92812
regulation of ion transport (GO:0043269)	103	7	1.54	+	4.55	0.00123	2.91009
anatomical structure formation involved in morphogenesis (GO:0048646)	103	7	1.54	+	4.55	0.00123	2.91009
protein secretion (GO:0009306)	46	3	.69	+	4.36	0.0354	1.451
cellular response to peptide (GO:1901653)	46	3	.69	+	4.36	0.0354	1.451
cellular response to peptide hormone stimulus (GO:0071375)	46	3	.69	+	4.36	0.0354	1.451
establishment of protein localization to extracellular region (GO:0035592)	47	3	.70	+	4.27	0.0373	1.42829
protein localization to extracellular region (GO:0071692)	48	3	.72	+	4.18	0.0392	1.40671
peptide secretion (GO:0002790)	49	3	.73	+	4.1	0.0412	1.3851
positive regulation of protein serine/threonine kinase activity (GO:0071902)	49	3	.73	+	4.1	0.0412	1.3851
skeletal system development (GO:0001501)	50	3	.75	+	4.01	0.0432	1.36452
animal organ morphogenesis (GO:0009887)	101	6	1.51	+	3.97	0.00508	2.29414
positive regulation of MAPK cascade (GO:0043410)	93	5	1.39	+	3.6	0.015	1.82391
regulation of ion transmembrane transport (GO:0034765)	76	4	1.14	+	3.52	0.0305	1.5157
negative regulation of proteolysis (GO:0045861)	77	4	1.15	+	3.48	0.0317	1.49894
regulation of transmembrane transport (GO:0034762)	79	4	1.18	+	3.39	0.0343	1.46471
regulation of MAPK cascade (GO:0043408)	123	6	1.84	+	3.26	0.0122	1.91364
MAPK cascade (GO:0000165)	131	6	1.96	+	3.06	0.0161	1.79317
signal transduction by protein phosphorylation (GO:0023014)	148	6	2.21	+	2.71	0.0268	1.57187
cytoskeleton-dependent intracellular transport (GO:0030705)	153	6	2.29	+	2.62	0.0306	1.51428
regulation of transport (GO:0051049)	263	10	3.93	+	2.54	0.00751	2.12436
supramolecular fiber organization (GO:0097435)	232	8	3.47	+	2.31	0.0263	1.58004
regulation of cell cycle (GO:0051726)	208	7	3.11	+	2.25	0.0406	1.39147
positive regulation of signal transduction (GO:0009967)	269	9	4.02	+	2.24	0.0226	1.64589
actin cytoskeleton organization (GO:0030036)	240	8	3.59	+	2.23	0.0311	1.50724
animal organ development (GO:0048513)	334	11	4.99	+	2.2	0.0195	1.70997
positive regulation of cell communication (GO:0010647)	291	9	4.35	+	2.07	0.0457	1.34008
positive regulation of signaling (GO:0023056)	292	9	4.36	+	2.06	0.0462	1.33536
anatomical structure morphogenesis (GO:0009653)	439	13	6.56	+	1.98	0.0261	1.58336
regulation of localization (GO:0032879)	414	12	6.19	+	1.94	0.0374	1.42713
cytoskeleton organization (GO:0007010)	554	16	8.28	+	1.93	0.0127	1.8962
anatomical structure development (GO:0048856)	1014	23	15.16	+	1.52	0.0471	1.32698
developmental process (GO:0032502)	1147	26	17.14	+	1.52	0.0342	1.46597
Unclassified (UNCLASSIFIED)	12357	170	184.70	-	0.92	0	#NUM!
amide biosynthetic process (GO:0043604)	365	1	5.46	-	0.18	0.0479	1.31966

## Sheet: 2F_HRTT_LRTT only
LRTT_HRTT and LCR_HCR venn comparison _ LRTT_HRTT only fraction.
Analysis Type:	PANTHER Overrepresentation Test (Released 20190711)
Annotation Version and Release Date:	PANTHER version 15.0 Released 2020-02-14
Analyzed List:	Client Text Box Input (Rattus norvegicus)
Reference List:	Rattus norvegicus (all genes in database)
Test Type:	FISHER
Correction:	BONFERRONI
Bonferroni count:	1
PANTHER GO-Slim Biological Process	Rattus norvegicus - REFLIST (21677)	Client Text Box Input (179)	Client Text Box Input (expected)	Client Text Box Input (over/under)	Client Text Box Input (fold Enrichment)	Client Text Box Input (P-value)
regulation of smooth muscle contraction (GO:0006940)	3	2	.02	+	80.73	0.000656	3.1831
branched-chain amino acid biosynthetic process (GO:0009082)	2	1	.02	+	60.55	0.0244	1.61261
circadian regulation of gene expression (GO:0032922)	6	3	.05	+	60.55	4.38e-05	4.35853
smooth muscle contraction (GO:0006939)	5	2	.04	+	48.44	0.00136	2.86646
positive regulation of blood pressure (GO:0045777)	6	2	.05	+	40.37	0.00181	2.74232
skeletal muscle tissue development (GO:0007519)	8	2	.07	+	30.28	0.00287	2.54212
regulation of muscle system process (GO:0090257)	8	2	.07	+	30.28	0.00287	2.54212
unsaturated fatty acid biosynthetic process (GO:0006636)	8	2	.07	+	30.28	0.00287	2.54212
regulation of muscle contraction (GO:0006937)	8	2	.07	+	30.28	0.00287	2.54212
cell-cell fusion (GO:0140253)	8	2	.07	+	30.28	0.00287	2.54212
skeletal muscle organ development (GO:0060538)	9	2	.07	+	26.91	0.00349	2.45717
ergosterol metabolic process (GO:0008204)	5	1	.04	+	24.22	0.0482	1.31695
ergosterol biosynthetic process (GO:0006696)	5	1	.04	+	24.22	0.0482	1.31695
regulation of systemic arterial blood pressure (GO:0003073)	10	2	.08	+	24.22	0.00417	2.37986
cellular alcohol metabolic process (GO:0044107)	5	1	.04	+	24.22	0.0482	1.31695
plasma membrane fusion (GO:0045026)	11	2	.09	+	22.02	0.0049	2.3098
circadian rhythm (GO:0007623)	24	4	.20	+	20.18	7.64e-05	4.11691
rhythmic process (GO:0048511)	25	4	.21	+	19.38	8.8e-05	4.05552
muscle organ development (GO:0007517)	13	2	.11	+	18.63	0.00653	2.18509
muscle fiber development (GO:0048747)	13	2	.11	+	18.63	0.00653	2.18509
regulation of blood pressure (GO:0008217)	15	2	.12	+	16.15	0.00837	2.07727
proton transmembrane transport (GO:1902600)	56	5	.46	+	10.81	0.000143	3.84466
striated muscle tissue development (GO:0014706)	23	2	.19	+	10.53	0.0177	1.75203
response to light stimulus (GO:0009416)	26	2	.21	+	9.32	0.0219	1.65956
inositol phosphate-mediated signaling (GO:0048016)	52	4	.43	+	9.32	0.00115	2.9393
muscle tissue development (GO:0060537)	26	2	.21	+	9.32	0.0219	1.65956
unsaturated fatty acid metabolic process (GO:0033559)	43	3	.36	+	8.45	0.00633	2.1986
aerobic respiration (GO:0009060)	44	3	.36	+	8.26	0.00672	2.17263
chaperone-mediated protein folding (GO:0061077)	30	2	.25	+	8.07	0.0282	1.54975
striated muscle cell development (GO:0055002)	31	2	.26	+	7.81	0.0298	1.52578
cellular respiration (GO:0045333)	64	4	.53	+	7.57	0.00236	2.62709
muscle cell development (GO:0055001)	33	2	.27	+	7.34	0.0333	1.47756
response to unfolded protein (GO:0006986)	33	2	.27	+	7.34	0.0333	1.47756
cellular response to unfolded protein (GO:0034620)	33	2	.27	+	7.34	0.0333	1.47756
fatty acid biosynthetic process (GO:0006633)	34	2	.28	+	7.12	0.035	1.45593
striated muscle cell differentiation (GO:0051146)	35	2	.29	+	6.92	0.0368	1.43415
regulation of system process (GO:0044057)	35	2	.29	+	6.92	0.0368	1.43415
response to acid chemical (GO:0001101)	36	2	.30	+	6.73	0.0387	1.41229
respiratory electron transport chain (GO:0022904)	37	2	.31	+	6.55	0.0406	1.39147
electron transport chain (GO:0022900)	37	2	.31	+	6.55	0.0406	1.39147
organophosphate catabolic process (GO:0046434)	37	2	.31	+	6.55	0.0406	1.39147
energy derivation by oxidation of organic compounds (GO:0015980)	75	4	.62	+	6.46	0.00405	2.39254
regulation of microtubule cytoskeleton organization (GO:0070507)	38	2	.31	+	6.37	0.0425	1.37161
monocarboxylic acid biosynthetic process (GO:0072330)	38	2	.31	+	6.37	0.0425	1.37161
blood circulation (GO:0008015)	41	2	.34	+	5.91	0.0484	1.31515
activation of adenylate cyclase activity (GO:0007190)	71	3	.59	+	5.12	0.0229	1.64016
adenylate cyclase-activating G protein-coupled receptor signaling pathway (GO:0007189)	71	3	.59	+	5.12	0.0229	1.64016
alcohol metabolic process (GO:0006066)	73	3	.60	+	4.98	0.0246	1.60906
monovalent inorganic cation transport (GO:0015672)	209	8	1.73	+	4.64	0.000434	3.36251
oxidation-reduction process (GO:0055114)	220	8	1.82	+	4.4	0.000601	3.22113
generation of precursor metabolites and energy (GO:0006091)	111	4	.92	+	4.36	0.0149	1.82681
purine ribonucleotide biosynthetic process (GO:0009152)	84	3	.69	+	4.33	0.0347	1.45967
dephosphorylation (GO:0016311)	84	3	.69	+	4.33	0.0347	1.45967
carboxylic acid biosynthetic process (GO:0046394)	85	3	.70	+	4.27	0.0357	1.44733
organic acid biosynthetic process (GO:0016053)	85	3	.70	+	4.27	0.0357	1.44733
potassium ion transmembrane transport (GO:0071805)	116	4	.96	+	4.18	0.0171	1.767
ribonucleotide biosynthetic process (GO:0009260)	88	3	.73	+	4.13	0.0389	1.41005
lipid catabolic process (GO:0016042)	89	3	.73	+	4.08	0.0399	1.39903
fatty acid metabolic process (GO:0006631)	120	4	.99	+	4.04	0.0191	1.71897
potassium ion transport (GO:0006813)	120	4	.99	+	4.04	0.0191	1.71897
inorganic cation transmembrane transport (GO:0098662)	275	9	2.27	+	3.96	0.000577	3.23882
inorganic ion transmembrane transport (GO:0098660)	306	10	2.53	+	3.96	0.00029	3.5376
purine nucleotide biosynthetic process (GO:0006164)	92	3	.76	+	3.95	0.0432	1.36452
ribose phosphate biosynthetic process (GO:0046390)	95	3	.78	+	3.82	0.0467	1.33068
purine-containing compound biosynthetic process (GO:0072522)	95	3	.78	+	3.82	0.0467	1.33068
small molecule biosynthetic process (GO:0044283)	161	5	1.33	+	3.76	0.012	1.92082
cation transmembrane transport (GO:0098655)	304	9	2.51	+	3.59	0.00115	2.9393
positive regulation of multicellular organismal process (GO:0051240)	136	4	1.12	+	3.56	0.0282	1.54975
purine ribonucleotide metabolic process (GO:0009150)	137	4	1.13	+	3.54	0.0289	1.5391
ribonucleotide metabolic process (GO:0009259)	142	4	1.17	+	3.41	0.0322	1.49214
ion transmembrane transport (GO:0034220)	398	11	3.29	+	3.35	0.000577	3.23882
purine nucleotide metabolic process (GO:0006163)	146	4	1.21	+	3.32	0.0351	1.45469
ribose phosphate metabolic process (GO:0019693)	151	4	1.25	+	3.21	0.0388	1.41117
cell development (GO:0048468)	347	9	2.87	+	3.14	0.00275	2.56067
neuron projection development (GO:0031175)	196	5	1.62	+	3.09	0.0251	1.60033
membrane fusion (GO:0061025)	159	4	1.31	+	3.05	0.0453	1.3439
cation transport (GO:0006812)	401	10	3.31	+	3.02	0.00214	2.66959
purine-containing compound metabolic process (GO:0072521)	161	4	1.33	+	3.01	0.047	1.3279
generation of neurons (GO:0048699)	290	7	2.39	+	2.92	0.0114	1.9431
neuron development (GO:0048666)	208	5	1.72	+	2.91	0.0312	1.50585
negative regulation of nucleic acid-templated transcription (GO:1903507)	292	7	2.41	+	2.9	0.0118	1.92812
negative regulation of transcription, DNA-templated (GO:0045892)	292	7	2.41	+	2.9	0.0118	1.92812
negative regulation of RNA biosynthetic process (GO:1902679)	292	7	2.41	+	2.9	0.0118	1.92812
cellular metal ion homeostasis (GO:0006875)	217	5	1.79	+	2.79	0.0363	1.44009
negative regulation of RNA metabolic process (GO:0051253)	304	7	2.51	+	2.79	0.0144	1.84164
ion transport (GO:0006811)	611	14	5.05	+	2.77	0.00066	3.18046
neurogenesis (GO:0022008)	307	7	2.54	+	2.76	0.0151	1.82102
transmembrane transport (GO:0055085)	484	11	4.00	+	2.75	0.00264	2.5784
cellular lipid metabolic process (GO:0044255)	317	7	2.62	+	2.67	0.0176	1.75449
neuron differentiation (GO:0030182)	272	6	2.25	+	2.67	0.0273	1.56384
regulation of intracellular signal transduction (GO:1902531)	365	8	3.01	+	2.65	0.012	1.92082
second-messenger-mediated signaling (GO:0019932)	229	5	1.89	+	2.64	0.0438	1.35853
negative regulation of nucleobase-containing compound metabolic process (GO:0045934)	322	7	2.66	+	2.63	0.019	1.72125
regulation of multicellular organismal process (GO:0051239)	283	6	2.34	+	2.57	0.0321	1.49349
metal ion homeostasis (GO:0055065)	237	5	1.96	+	2.55	0.0493	1.30715
negative regulation of macromolecule biosynthetic process (GO:0010558)	332	7	2.74	+	2.55	0.022	1.65758
negative regulation of cellular macromolecule biosynthetic process (GO:2000113)	332	7	2.74	+	2.55	0.022	1.65758
metal ion transport (GO:0030001)	285	6	2.35	+	2.55	0.033	1.48149
nervous system development (GO:0007399)	434	9	3.58	+	2.51	0.011	1.95861
negative regulation of biosynthetic process (GO:0009890)	340	7	2.81	+	2.49	0.0245	1.61083
negative regulation of cellular biosynthetic process (GO:0031327)	340	7	2.81	+	2.49	0.0245	1.61083
lipid metabolic process (GO:0006629)	397	8	3.28	+	2.44	0.0188	1.72584
small molecule metabolic process (GO:0044281)	598	12	4.94	+	2.43	0.00457	2.34008
anatomical structure morphogenesis (GO:0009653)	439	8	3.63	+	2.21	0.0313	1.50446
system development (GO:0048731)	722	13	5.96	+	2.18	0.0098	2.00877
negative regulation of gene expression (GO:0010629)	394	7	3.25	+	2.15	0.0476	1.32239
multicellular organism development (GO:0007275)	822	14	6.79	+	2.06	0.00997	2.0013
cell differentiation (GO:0030154)	718	12	5.93	+	2.02	0.0196	1.70774
cellular developmental process (GO:0048869)	774	12	6.39	+	1.88	0.0394	1.4045
anatomical structure development (GO:0048856)	1014	15	8.37	+	1.79	0.0308	1.51145
multicellular organismal process (GO:0032501)	1324	19	10.93	+	1.74	0.0182	1.73993
organic cyclic compound biosynthetic process (GO:1901362)	1411	19	11.65	+	1.63	0.0331	1.48017
nucleobase-containing compound biosynthetic process (GO:0034654)	1354	18	11.18	+	1.61	0.0434	1.36251
Unclassified (UNCLASSIFIED)	12357	93	102.04	-	0.91	0	#NUM!
macromolecule metabolic process (GO:0043170)	3872	21	31.97	-	0.66	0.0309	1.51004
macromolecule modification (GO:0043412)	1229	4	10.15	-	0.39	0.0489	1.31069
protein metabolic process (GO:0019538)	2097	6	17.32	-	0.35	0.00208	2.68194
cellular protein metabolic process (GO:0044267)	1792	5	14.80	-	0.34	0.00564	2.24872
cellular protein modification process (GO:0006464)	1132	3	9.35	-	0.32	0.027	1.56864
protein modification process (GO:0036211)	1132	3	9.35	-	0.32	0.027	1.56864
nitrogen compound transport (GO:0071705)	666	1	5.50	-	0.18	0.0472	1.32606

[truncated: 1 more sheets: 2F_common]
